# Supplementary material for: Valorisation of Whey Permeate in Sequential Bioprocesses towards Value-Added Products–Optimisation of Biphasic and Classical Batch Cultures of Kluyveromyces marxianus
Source: Int J Mol Sci. 2023 Apr 20;24(8):7560. doi: 10.3390/ijms24087560 (PMC10146618; doi:10.3390/ijms24087560)
Supplement: Supplementary file 1 [file ijms-24-07560-s001.zip]

Archive with 1 entries (1 files):
- ijms-2295538-supplementary.pdf
